# Supplementary material for: Sensitivity analysis of the Aquacrop and SAFYE crop models for the assessment of water limited winter wheat yield in regional scale applications
Source: PLoS One. 2017 Nov 6;12(11):e0187485. doi: 10.1371/journal.pone.0187485 (PMC5673191; doi:10.1371/journal.pone.0187485)
Supplement: S1 Table — Conservative and non-conservative parameters and input variables are indicated. (XLSX) [file pone.0187485.s002.xlsx]

## Sheet: S1. Table 
Name of parameter or input variable	Type	Min	Max	Mean	Range of variation	Unit	Description	Reference
hipsflo	Conservative parameter	3	5	4	0.25	%	Possible increase (%) of HI due to water stress before flowering	Raes & al., 2016 Aquacrop manual chapt. 2 & Annex I [41]
rew	Input variable	5	10	7.5	0.333333	mm	Readily evaporable water from top layer (mm)	Raes & al., 2016 Aquacrop manual chapt. 2 & Annex I [41]
psen	Conservative parameter	0.6	0.85	0.725	0.172414	fraction TAW	Soil water depletion factor for canopy senescence : upper threshold (fraction TAW)	Vanuytrecht &al 2014 [40]
hinc	Conservative parameter	20	30	25	0.2	%	Allowable maximum increase (%) of specified HI	Vanuytrecht &al 2014 [40]
anaer	Non conservative parameter	4	6	5	0.2	%	Anaerobic point below saturation limiting aeration (vol %)	Vanuytrecht &al 2014 [40]
To_crop	Conservative parameter	-1	-0.5	-0.75	0.333333	°C	Base temperature below which crop development stops (°C)	Porter and Gawith, 1999 [57]
cdc4ggd	Conservative parameter	0.006	0.012	0.009	0.333333	fraction GDD	CDC for GGD: decrease in canopy cover (in fraction per GDD)	Vanuytrecht &al 2014 [40]
cgc4ggd	Conservative parameter	0.004	0.008	0.006	0.333333	fraction GDD	CGC for GGD: increase in canopy cover (in fraction soil cover per GDD)	Vanuytrecht &al 2014 [40]
cn	Input variable	65	85	75	0.133333	-	CN (Curve Number)	Vanuytrecht &al 2014 [40]
hingsto	Conservative parameter	4.1	7	5.55	0.261261	-	Coefficient describing negative impact on HI of stomatal closure during yield formation	Raes & al., 2016 Aquacrop manual chapt. 2 & Annex I [41]
hipsveg	Conservative parameter	4	6	5	0.2	-	Coefficient describing positive impact on HI of restricted vegetative growth during yield formation	Raes & al., 2016 Aquacrop manual chapt. 2 & Annex I [41]
kc	Conservative parameter	1.05	1.15	1.1	0.0454545	-	Crop coefficient when canopy is complete but prior to senescence	Vanuytrecht &al 2014 [40]
cpco2	Non conservative parameter	40	60	50	0.2	%	Crop performance under elevated atmospheric CO2 concentration (%)
dos	Input variable	270	340	305	0.114754	JDAY	day of sowing (Julian Day)	Jin & al 2014 [13]; expert knowledge
kcdcl	Conservative parameter	0.2	0.4	0.3	0.333333	% d-1	Decline of crop coefficient (%/day) as a result of senescence, nitrogen deficiency, etc.	Vanuytrecht &al 2014 [40]
evardc	Conservative parameter	40	65	52.5	0.238095	-	Effect of canopy cover in reducing soil evaporation in late season stage	Vanuytrecht &al 2014 [40]
ecss	Conservative parameter	15	25	20	0.25	dS m-1	Electrical Conductivity of soil saturation extract at which crop can no longer grow (dS/m)	Raes & al., 2016 Aquacrop manual chapt. 2 & Annex I [41]
ecsss	Conservative parameter	4.5	7.5	6	0.25	dS m-1	Electrical Conductivity of soil saturation extract at which crop starts to be affected by soil salinity (dS/m)	Raes & al., 2016 Aquacrop manual chapt. 2 & Annex I [41]
fk	Input variable	2	6	4	0.5		Evaporation decline factor for stage II	Raes & al., 2016 Aquacrop manual chapt. 2 & Annex I [41]
exc	Conservative parameter	25	50	37.5	0.333333	%	Excess of potential fruits (%)	Vanuytrecht &al 2014 [40]
flo	Non conservative parameter	1090	1700	1395	0.218638	GDD	GDD from sowing to flowering	Raes et al., 2016 Aquacrop manual Annex I [41]; Vanuytrecht & 2004 [40]
root	Non conservative parameter	1200	2011	1605.5	0.252569	GDD	GDD from sowing to maximum rooting depth	Vanuytrecht &al 2014 [40]
sen	Non conservative parameter	1090	2250	1670	0.347305	GDD	GDD from sowing to start senescence	Raes & al., 2016 Aquacrop manual chapt. 2 & Annex I [41]
eme	Non conservative parameter	90	230	160	0.4375	GDD	Growing Degree Days (GDD) from sowing to emergence	Raes et al., 2016 Aquacrop manual Annex I [41]; Vanuytrecht & 2004 [40]
mat	Non conservative parameter	1590	3150	2370	0.329114	GDD	Length of the crop cycle (GDD)	Raes & al., 2016 Aquacrop manual chapt. 2 & Annex I [41]
flolen	Non conservative parameter	100	300	200	0.5	GDD	Length of the flowering stage (GDD)	Vanuytrecht &al 2014 [40]
polmx	Conservative parameter	30	40	35	0.142857	°C	Maximum air temperature above which pollination starts to fail (°C)	Raes et al., 2016 Aquacrop manual Annex I [41]; Vanuytrecht & 2004 [40]
ccx	Non conservative parameter	0.75	1	0.875	0.142857	%	Maximum canopy cover in fraction soil cover	Vanuytrecht &al 2014 [40]
rtx	Input variable	1	2.4	1.7	0.411765	m	Maximum effective rooting depth (m)	Raes et al., 2016 Aquacrop manual Annex I [41]; Vanuytrecht & 2004 [40]
rtexup	Non conservative parameter	0.02	0.03	0.025	0.2	m3 m-3 soil d-1	Maximum root water extraction (m3 water/m3soil .day ) in top quarter of root zone	Vanuytrecht &al 2014 [40]
rtexlw	Non conservative parameter	0.005	0.01	0.0075	0.333333	m3 m-3 soil d-1	Maximum root water extraction (m3water/m3soil.day) in bottom quarter of root zone	Vanuytrecht &al 2014 [40]
polmn	Conservative parameter	3.8	6.2	5	0.24	°C	Minimum air temperature below which pollination starts to fail (°C)	Raes & al., 2016 Aquacrop manual chapt. 2 & Annex I [41]
rtmin	Non conservative parameter	0.15	0.3	0.225	0.333333	m	Minimum effective rooting depth (m)	Raes & al., 2016 Aquacrop manual chapt. 2 & Annex I [41]
stbio	Conservative parameter	13	15	14	0.0714286	GDD	Minimum GDD required for full biomass production	Raes & al., 2016 Aquacrop manual chapt. 2 & Annex I [41]
den	Input variable	2000000	6000000	4000000	0.5	n ha-1	Number of plants per hectare	Raes et al., 2016 Aquacrop manual Annex I [42]; Shrestha et al., 2013 [58]
hilen	Non conservative parameter	320	880	600	0.466667	GDD	Period of Harvest Index build up during yield formation starting at flowering (GDD)	Vanuytrecht &al 2014 [40]
hi	Non conservative parameter	40	55	47.5	0.157895	%	Reference Harvest Index (HI0) (%)	Raes et al., 2016 Aquacrop manual Annex I [41]; Vanuytrecht & 2004 [40]
Ksat	Input variable	100	800	450	0.777778	mm d-1	Saturated hydraulic conductivity	Raes & al., 2016 Aquacrop manual chapt. 2 & Annex I [41]
rtshp	Conservative parameter	20	40	30	0.333333	-	Shape factor describing root zone expansion	Vanuytrecht &al 2014 [40]
psenshp	Conservative parameter	2	4	3	0.333333	-	Shape factor for water stress inducing early senescence	Raes & al., 2016 Aquacrop manual chapt. 2 & Annex I [41]
pexshp	Conservative parameter	2	4	3	0.333333	-	Shape factor for water stress limiting canopy expansion	Vanuytrecht &al 2014 [40]
pstoshp	Conservative parameter	2	4	3	0.333333	-	Shape factor for water stress limiting stomatal conductance	Raes & al., 2016 Aquacrop manual chapt. 2 & Annex I [41]
Kex	Non conservative parameter	1	1.5	1.25	0.2	-	Soil evaporation coefficient for fully wet and non-shaded soil surface	Allen et al., 1998 [44]
Ssf	Non conservative parameter	0	30	15	1		Soil fertility/salinity stress coefficient (%)	expert knowledge
ccs	Conservative parameter	1	2	1.5	0.333333	cm2	Soil surface covered by an individual seedling at 90 % emergence	Vanuytrecht &al 2014 [40]
fc	Input variable	16	39	27.5	0.418182	%	Soil Water Content at Field Capacity	Raes & al., 2016 Aquacrop manual chapt. 2 & Annex I [41]
pwp	Input variable	8	23	15.5	0.483871	%	Soil Water content at Wilting Point	Raes & al., 2016 Aquacrop manual chapt. 2 & Annex I [41]
pexlw	Conservative parameter	0.55	0.8	0.675	0.185185	fraction TAW	Soil water depletion factor for canopy expansion: lower threshold (fraction TAW)	Vanuytrecht &al 2014 [40]
pexup	Conservative parameter	0.15	0.25	0.2	0.25	fraction TAW	Soil water depletion factor for canopy expansion: upper threshold, fraction of total available water (TAW)	Vanuytrecht &al 2014 [40]
ppol	Conservative parameter	0.7	0.95	0.825	0.151515	fraction TAW	Soil water depletion factor for pollination (p - pol): upper threshold (fraction TAW)	Vanuytrecht &al 2014 [40]
psto	Conservative parameter	0.5	0.8	0.65	0.230769	fraction TAW	Soil water depletion fraction for stomatal control: upper threshold (fraction TAW)	Vanuytrecht &al 2014 [40]
Tmax_crop	Conservative parameter	21	26	23.5	0.106383	°C	Upper temperature above which crop development stops (°C)	Porter and Gawith, 1999 [57]; Andarzian & al., 2011 [34]
wp	Conservative parameter	15	20	17.5	0.142857	g m-2	Water productivity normalized for ETo and CO2 (g/m2)	Vanuytrecht &al 2014 [40]
wp_yfp	Conservative parameter	75	125	100	0.25	%	Water Productivity normalized for ETo and CO2 during yield formation (as % of wp)	Raes & al., 2016 Aquacrop manual chapt. 2 & Annex I [41]
