# Supplementary material for: Sensitivity analysis of the Aquacrop and SAFYE crop models for the assessment of water limited winter wheat yield in regional scale applications
Source: PLoS One. 2017 Nov 6;12(11):e0187485. doi: 10.1371/journal.pone.0187485 (PMC5673191; doi:10.1371/journal.pone.0187485)
Supplement: S2 Table — Conservative and non-conservative parameters and input variables are indicated. (XLSX) [file pone.0187485.s003.xlsx]

## Sheet: Foglio1
Name of parameter or input variable	Type	Source	Min	Max	Mean	Range of variation	Unit	Description	Reference
Pgro_R2P	Conservative parameter	original	0.3216	0.6384	0.48	0.33	-	Climatic efficiency: ratio of incoming photosynthetically active radiation (PAR) to global radiation	Mean value from Duchemin et al 2008 [21]; maximum range of variation for conservative parameters
Pgro_Sla	Conservative parameter	original	0.01155	0.03465	0.0231	0.5	m2 g-1	Specific Leaf Area (m2 g-1)	Mean value from Duchemin et al 2008 [21]; maximum range of variation for conservative parameters
Ptfn_Tmin	Conservative parameter	original	-1	-0.5	-0.75	-0.333333	°C	Minimum temperature for plant development (°C)	Same range as To_crop in Acquacrop
Ptfn_Topt	Conservative parameter	original	13.4	26.6	20	0.33	°C	Optimum temperature for plant development (°C)	Mean value from Duchemin et al 2008 [21]; same range as To_crop in Acquacrop
Ptfn_Tmax	Conservative parameter	original	21	26	23.5	0.106383	°C	Maximum temperature for plant development (°C)	Same range as Tmax_crop in Acquacrop
Ptfn_TpSn	Conservative parameter	original	1.34	2.66	2	0.33	-	polynomial degree (β) of temperature-stress-function	Mean value from Veloso, 2014 [24]; same range of variation as To_crop in Acquacrop
Pgro_Ms0	Input variable	original	2.25	6.75	4.5	0.5	g m-2	Dry biomass at plant emergence (g m-2)	Mean value from Duchemin et al., 2008 [21]; same range of variation as plant density (den) in Acquacrop
Pfen_MrgD	Input variable	original	280	350	315	0.111111	JDAY	Day of the year of emergence	Same range of variation as day of sowing (dos) in Acquacrop
Pgro_Kex	Non conservative parameter	original	0.41875	0.83125	0.625	0.33	-	Light extinction coefficient in canopy	Expert knowledge, max range of variation of conservative parameters
Pgro_P2G	Non conservative parameter	original	0.004284	0.005916	0.0051	0.16	°C-1	Partition coefficient to grain (rate of grain filling)	Same range of variation as hi in Acquacrop
Pfen_PrtA	Non conservative parameter	original	0.01	0.03	0.02	0.5	-	Partition to leaf function parameter 1 (PLa)	From Duchemin et al 2008 [21], but limited to +/- 50%
Pfen_PrtB	Non conservative parameter	original	0.0053	0.016	0.01065	0.502347	-	Partition to leaf function parameter 2 (PLb)	From Duchemin et al 2008 [21], but limited to +/- 50%
Pfen_SenA	Non conservative parameter	original	560	1700	1130	0.504425	GDD	Temperature threshold to start senescence (°C )	From Duchemin et al 2008 [21], but limited to +/- 50%
Pfen_SenB	Non conservative parameter	original	4000	12000	8000	0.5	GDD d-1	Rate of senescence	From Duchemin et al 2008 [21], but limited to +/- 50%
Pgro_Lue	Non conservative parameter	original	1.72	2.28	2	0.14	g MJ-1	Effective light-use efficiency: ratio of energy produced as DAM from APAR (g.MJ-1)	Same range of variation as wp in Acquacrop
Kc_tab_ini	Conservative parameter	modified version	0.1005	0.1995	0.15	0.33	-	Crop transpiration coefficient at the initial development stage	Expert knowledge, max range of variation of conservative parameters
Kc_tab_mid	Conservative parameter	modified version	0.737	1.463	1.1	0.33	-	Crop transpiration coefficient at mid stage	Expert knowledge, max range of variation of conservative parameters
Kc_tab_end	Conservative parameter	modified version	0.1005	0.1995	0.15	0.33	-	Crop transpiration coefficient at final stage	Expert knowledge, max range of variation of conservative parameters
p_tab_ini	Conservative parameter	modified version	0.5	0.8	0.65	0.230769	fraction TAW	readily available water as fraction of totally available water at the initial stage	Same as psto in Acquacrop
p_tab_mid	Conservative parameter	modified version	0.5	0.8	0.65	0.230769	fraction TAW	Fraction of total available water at the mid stage	Same as psto in Acquacrop
p_tab_end	Conservative parameter	modified version	0.616	0.984	0.8	0.23	fraction TAW	Fraction of total available water at the final stage	Same range of variation as psto in Acquacrop
Rd_tab_ini	Input variable	modified version	0.134	0.266	0.2	0.33	m	Root depth at emergence (m)	Same range of variation as rtmin in Acquacrop
Rd_tab_end	Input variable	modified version	1	2.4	1.7	0.411765	m	Root depth at end of growth (m)	Same as rtx in Aquacrop
De	Input variable	modified version	0.067	0.133	0.1	0.33	mm	initial cumulative depth of evaporation (mm)	Same range of variation as rew in Acquacrop
Dr	Input variable	modified version	0.8	1.2	1	0.2	mm	initial root zone depletion (mm)	Same range of variation as rtexup in Acquacrop
FC	Input variable	modified version	0.16	0.39	0.275	0.418182	m3 m-3	Volumetric soil moisture at field capacity	Same as fc in Aquacrop
WP	Input variable	modified version	0.08	0.23	0.155	0.483871	m3 m-3	Volumetric soil moisture at wilting point	Same as pwp in Aquacrop
h_max	Non conservative parameter	modified version	0.67	1.33	1	0.33	m	Maximum crop height (m)	Expert knowledge, max range of variation of conservative parameters
Pfen_stel	Non conservative parameter	modified version	1090	1700	1395	0.218638	GDD	Temperature sum at 10% canopy cover, i.e. stem elongation	Same range of variation as flo in Acquacrop
Pfen_flw	Non conservative parameter	modified version	500	780	640	0.21875	GDD	Temperature sum to flowering	Same range of variation as flo in Acquacrop
SMT_sen	Non conservative parameter	modified version	1550	3050	2300	0.326087	GDD	Temperature sum to complete senescence	Same range of variation as sen in Acquacrop
